# Supplementary material for: Analysis of Antimicrobial Peptide Expression Under Acute and Chronic Alcohol Exposure: A Cross-Sectional Study and a Systematic Review of the Literature
Source: Int J Mol Sci. 2026 Feb 20;27(4):2026. doi: 10.3390/ijms27042026 (PMC12940937; doi:10.3390/ijms27042026)
Supplement: Supplementary file 1 [file ijms-27-02026-s001.zip]

Archive with 1 entries (1 files):
- ijms-4091031-supplementary.pdf
